# Supplementary material for: Performance of Multimodal Large Language Models in Detection and Position Assessment of Thoracic Devices on Chest Radiographs
Source: Diagnostics (Basel). 2026 May 23;16(11):1602. doi: 10.3390/diagnostics16111602 (PMC13257059; doi:10.3390/diagnostics16111602)
Supplement: Supplementary file 1 [file diagnostics-16-01602-s001.zip]

Archive with 8 entries (8 files):
- Methods_S1_Prompt_Variants.pdf
- Table_S1_Confusion_Matrices.pdf
- Table_S2_Subgroup_Analysis.pdf
- Table_S3_STARD_AI_Checklist.pdf
- Table_S4_Reader_Study.pdf
- Table_S5_Prompt_Sensitivity.pdf
- Table_S6_Stability.pdf
- Table_S7_Error_Taxonomy.pdf
